# Supplementary material for: Evaluation of Candidatus Liberibacter Asiaticus Efflux Pump Inhibition by Antimicrobial Peptides
Source: Molecules. 2022 Dec 9;27(24):8729. doi: 10.3390/molecules27248729 (PMC9782701; doi:10.3390/molecules27248729)
Supplement: Supplementary file 1 [file molecules-27-08729-s001.zip]

Archive with 1 entries (1 files):
- molecules-1984843-supplementary.pdf
